# Supplementary material for: Myocarditis or Pericarditis Following the COVID-19 Vaccination in Adolescents: A Systematic Review
Source: Vaccines (Basel). 2022 Aug 15;10(8):1316. doi: 10.3390/vaccines10081316 (PMC9412657; doi:10.3390/vaccines10081316)
Supplement: Supplementary file 1 [file vaccines-10-01316-s001.zip]

Archive with 1 entries (1 files):
- vaccines-1812262-supplementary.pdf
